# Supplementary material for: Effects of Open and Forest Habitats on Distribution and Diversity of Bumblebees (Bombus) in the Małopolska Upland (Southern Poland): Case Study
Source: Biology (Basel). 2021 Dec 3;10(12):1266. doi: 10.3390/biology10121266 (PMC8698831; doi:10.3390/biology10121266)
Supplement: Supplementary file 1 [file biology-10-01266-s001.zip]

Archive with 1 entries (1 files):
- biology-1441114-supplementary.pdf
